# Supplementary material for: Long Noncoding RNA RP11-732M18.3 Promotes Glioma Angiogenesis by Upregulating VEGFA
Source: Front Oncol. 2022 Jun 17;12:873037. doi: 10.3389/fonc.2022.873037 (PMC9247460; doi:10.3389/fonc.2022.873037)
Supplement: Supplementary file 2 [file Table_2.xlsx]

## Sheet: area
	LV vector						LV-RP11-732M18.3
area	0.04271	0.04666	0.06341	0.01326	0.08434	0.05646	0.1357	0.1408	0.2775	0.196	0.2742	0.2001

## Sheet: parameter
	LV vector						LV-RP11-732M18.3
parameter	0.815	1.05	1.08	0.425	1.15	0.915	1.37	1.39	1.95	1.68	1.95	1.62

## Sheet: survival
days	LV Vector	LV-RP11-732M18.3
36	1
44	1
49	1
67	1
70	1
12		1
33		1
38		1
40		1
44		1

## Sheet: tumor fornation volume
	LV vector						LV-RP11-732M18.3
2d	4.0936	4.704	3.1784	3.50405	3.7375	3.7728	4.15985	3.952	5.7399	4.45	5.4813	4.6207
7d	4.1499	3.3274	3.503	2.3049	2.438	2.7013	8.2161	6.7894	7.552	6.42135	5.887	4.74155
14d	6.3336	4.0936	4.18795	4.7187	3.6967	2.509	16.1126	18.0723	12.9565	16.6106	13.0319	18.3493
21d	6.72	5.4864	7.6006	3.52985	3.9422	6.993	21.3166	24.4839	19.5383	21.1598	15.4982	23.5816
28d	15.4076	7.7792	12.3023	6.7368	4.6171	6.068	31.1751		35.4034	38.9988	47.0536	21.924
35d	16.3801	11.3961	12.3661	20.7172	15.2484	24.1372	56.416		45.0728	54.4152	96.1181

## Sheet: tumor formation weight
LV vector						LV-RP11-732M18.3
0.01212	0.1782	0.03956	0.16945	0.01061	0.08564	0.40419	0.06298	1.14895	2.25556	0.83956	0.79472

## Sheet: CD31
LV vector	LV-RP11-732M18.3
18	15
7	34
22	32
16	38
10	21
16	23
13	45
15	38
21	27
8	16
20	32
27	42
35	26
31	32
21	28
34	42
21	38
35	22
21	30
1	35
3	28
6	38
14	23
4	28
13	41
3	26
9	31
24	23
	23
	36
	24
	39
	39
	34
	34
	21
	29
	30
	29
	25
	39
	30
	31
	16
	19
	11
	36
	29
	22
	19
	29
	31
	19
	26
	34
	25
	37
	29
	30
	33
	37
	33
	36
	19
	26
	42

## Sheet: co-culture migration  sh-rp11-7
	Sh-nc					Sh-RP11-732M18.3
U87MG	53	56	59	55	56	28	26	28	30	32
U251	53	50	54	56	48	33	31	26	24	32

## Sheet: co-culture migration  lv-rp11-7
	LV vector					LV-RP11-732M18.3
U87MG	42	41	38	35	30	82	84	57	60	55
U251	38	36	29	31	39	53	50	62	64	56

## Sheet: coculture tubulogenesis shr-p11
	Sh-nc			Sh-RP11-732M18.3
U87MG	209.821	10.1711	4	111.682	12.8877	4
U251	226.347	23.8696	3	109.235	8.62937	3

## Sheet: coculture tubulogenesis LV-p11
	LV vector					LV-RP11-732M18.3
U87MG	163.919	176.05	203.654	163.25		281.871	225.873	254.493	263.56
U251	139.07	74.8814	82.303	114.779		274.674	186.04	198.366	269.85

[truncated: 18 more sheets: ELISA CURVE, ELISA VEGFA, WB FOR VEGFA SH-RP11, WB FOR VEGFA LV-RP11, VEGFR2 PATHWAY  SH-RP11, VEGFR2 PATHWAY  LV-RP11, VEGFA OF supernatants, WB OF FIG 5D , WB OF FIG 5E, FIG 5F, FIG 5G, FIG 6A, FIG 6B, FIG 6C, FIG 6E, FIG 6F, FIG 6D LV-RP11, FIG 6D Vector]
